# Supplementary material for: How do question-answer exchanges among generations matter for children’s happiness?
Source: PLoS One. 2024 Jun 21;19(6):e0303523. doi: 10.1371/journal.pone.0303523 (PMC11192389; doi:10.1371/journal.pone.0303523)
Supplement: S1 File — (XLSX) [file pone.0303523.s001.xlsx]

## Sheet: data
No	Gender	Age	Household member	Tutoring school days	Joining sports clubs	Having breakfast with the whole family	Having dinner with the whole family	Family food shopping	Subjective happiness (SH)	Generativity	Inquisitiveness	Positive response	Negative response	Area
1	1	12	4	1	0	0	2	0	21	25	46	39	6	0
2	1	12	4	0	1	0	3	4	10	15	10	16	10	0
3	1	12	6	0	1	1	3	1	18	26	46	36	8	0
4	1	12	3	0	0	7	7	0	14	23	29	21	11	0
5	1	12	4	0	1	7	7	1	22	26	45	39	7	0
6	0	11	3	6	0	7	7	8	22	27	50	40	6	0
7	0	12	8	0	1	6	6	3	18	26	33	18	20	0
8	1	12	4	0	1	0	4	4	10	16	10	24	6	0
9	1	11	5	0	1	7	7	2	22	27	48	39	6	0
10	1	12	4	2	0	0	5	4	22	20	50	38	6	0
11	0	12	3	0	0	0	6	2	18	26	44	36	14	0
12	1	12	8	4	0	0	0	5	20	24	41	38	6	0
13	0	11	7	0	1	0	7	1	20	24	40	25	7	0
14	0	12	6	0	1	0	5	1	22	22	41	30	13	0
15	1	12	4	4	1	0	1	1	22	21	41	32	6	0
16	0	12	4	2	0	0	0	0	16	19	44	40	6	0
17	0	11	5	0	1	0	2	1	19	22	46	38	6	0
18	1	11	3	6	0	1	1	1	22	19	45	38	6	0
19	1	12	5	6	0	0	0	0	21	24	46	34	8	0
20	1	11	4	2	1	0	1	5	20	21	43	35	7	0
21	1	12	4	0	0	0	1	1	22	28	49	39	6	0
22	0	11	5	0	1	7	7	1	21	24	43	25	6	0
23	0	12	4	0	1	0	1	1	15	19	35	25	7	0
24	0	12	6	0	1	0	5	1	18	23	40	30	10	0
25	1	12	5	2	0	0	5	8	18	25	50	34	6	0
26	1	12	4	0	1	0	0	2	20	16	36	29	6	0
27	1	12	6	0	1	0	4	2	20	24	47	25	6	0
28	0	12	4	0	0	5	7	0	18	16	39	28	12	0
29	0	12	5	1	1	7	7	5	22	25	48	40	6	0
30	1	12	8	2	1	0	3	1	20	21	40	38	6	0
31	1	11	4	6	1	2	2	1	17	24	50	24	6	0
32	1	12	5	0	1	0	7	3	22	24	50	40	10	0
33	1	12	5	6	0	0	0	0	22	24	48	39	6	0
34	1	11	5	0	1	0	0	0	22	28	50	39	7	0
35	0	14	4	0	1	5	7	0	17	20	30	19	6	0
36	1	13	3	0	0	1	7	1	16	23	34	26	6	0
37	0	14	5	0	1	7	7	0	16	20	44	32	9	0
38	1	11	4	0	1	7	7	5	22	28	50	40	6	0
39	1	11	4	1	0	0	2	0	21	27	45	37	6	0
40	0	11	5	0	1	7	7	2	15	21	33	24	13	0
41	0	11	8	0	0	2	2	0	11	24	31	8	6	0
42	0	12	4	1	1	7	7	3	17	26	48	38	10	0
43	1	12	5	0	0	7	7	0	14	24	34	22	6	0
44	1	12	5	0	0	0	0	2	18	20	35	33	8	0
45	1	12	8	0	0	0	0	2	19	19	39	28	8	0
46	1	12	5	0	1	2	2	4	16	21	30	23	15	0
47	0	12	4	5	1	1	7	1	20	24	44	33	10	0
48	0	12	4	0	0	1	6	1	15	11	22	21	10	0
49	0	12	5	1	1	2	2	3	20	20	37	28	12	0
50	0	12	3	0	0	7	7	5	19	17	35	22	7	0
51	0	12	6	7	0	3	7	6	16	21	40	24	17	0
52	0	11	6	0	1	0	3	0	23	19	32	26	9	0
53	0	12	6	0	1	0	1	1	8	14	20	21	11	0
54	0	12	3	0	0	5	7	0	17	19	34	23	6	0
55	1	12	6	0	0	7	7	8	20	20	47	36	6	0
56	1	12	4	0	0	0	0	0	21	27	38	34	9	0
57	1	12	8	0	1	7	7	2	16	22	33	28	7	0
58	1	11	4	0	0	2	6	4	16	19	35	28	8	0
59	0	12	6	7	0	3	7	0	20	21	40	24	18	0
60	0	11	8	5	0	6	6	7	17	26	44	25	13	0
61	0	12	5	0	0	0	2	0	20	22	44	29	6	0
62	1	12	4	3	0	5	7	0	20	22	37	32	6	0
63	1	12	4	0	0	0	0	0	17	23	38	25	6	0
64	0	12	4	0	0	2	1	0	20	19	39	28	18	0
65	1	12	4	0	0	1	7	1	16	14	26	25	18	0
66	0	12	4	0	0	2	1	0	20	19	39	28	18	0
67	1	12	4	0	1	2	7	2	18	25	44	36	7	0
68	1	12	4	0	0	2	2	0	15	24	38	24	25	0
69	1	11	5	0	0	4	6	3	13	25	49	31	12	0
70	0	12	3	6	0	5	7	8	20	21	47	37	6	0
71	0	12	4	0	0	0	7	0	18	20	30	26	18	0
72	1	11	5	0	1	0	0	1	16	21	33	33	7	0
73	0	12	4	0	1	7	7	0	19	23	37	35	6	0
74	1	12	4	2	0	5	3	4	21	21	32	24	10	0
75	0	11	5	0	1	0	1	2	15	22	40	35	8	0
76	0	12	6	0	1	2	5	1	19	20	43	26	8	0
77	0	12	5	0	1	7	6	1	19	23	41	28	8	0
78	1	11	4	0	1	6	5	8	20	24	40	33	8	0
79	0	12	4	1	1	7	7	1	20	26	41	32	6	0
80	1	12	4	0	1	0	7	5	18	20	43	27	22	0
81	0	12	6	0	1	7	7	2	21	27	49	40	6	0
82	0	12	6	2	1	0	0	8	18	20	35	34	9	0
83	1	12	6	0	1	7	7	8	22	28	50	40	6	0
84	1	12	5	0	0	0	7	0	15	17	43	25	7	0
85	1	12	4	0	0	0	0	6	18	24	45	34	8	0
86	1	12	5	0	1	0	4	4	22	26	48	40	6	0
87	1	12	7	0	1	0	0	2	26	27	50	37	8	0
88	0	14	4	3	1	7	7	1	16	14	21	24	18	0
89	0	13	4	0	1	0	5	2	22	28	50	40	10	0
90	1	13	3	0	0	0	4	0	11	17	35	24	6	0
91	0	14	2	0	1	0	0	0	20	21	40	16	12	0
92	0	13	5	7	1	0	3	3	20	28	50	40	30	0
93	0	9	8	0	0	0	0	0	10	7	10	40	30	0
94	0	12	5	0	1	1	5	3	21	28	38	32	24	0
95	0	12	5	0	0	7	7	1	16	19	30	24	18	0
96	0	13	3	0	1	0	7	8	22	28	50	40	10	0
97	0	14	3	5	1	1	7	5	19	25	37	32	6	0
98	0	12	6	3	1	5	5	5	24	27	38	31	12	0
99	1	13	5	0	0	0	3	2	19	25	40	32	6	0
100	0	14	7	0	0	0	0	3	22	21	39	40	6	0
101	0	13	4	0	1	7	7	1	18	18	40	32	11	0
102	0	14	5	0	1	7	7	3	13	19	27	25	6	0
103	0	12	3	0	1	7	7	8	22	28	50	40	6	0
104	1	13	3	0	0	7	7	2	22	28	50	40	14	0
105	0	12	4	0	1	0	7	0	18	24	36	29	8	0
106	1	13	5	0	0	7	7	8	22	25	46	38	6	0
107	0	13	6	2	0	0	2	1	20	22	33	32	24	0
108	0	13	7	0	1	0	0	1	14	17	36	24	18	0
109	0	13	3	0	1	0	7	0	19	20	30	30	6	0
110	1	14	7	0	1	5	0	0	22	26	44	39	6	0
111	1	13	4	0	0	1	1	1	16	26	41	32	16	0
112	1	13	3	0	0	7	7	2	22	18	38	34	6	0
113	0	13	6	2	1	7	7	2	16	21	38	32	6	0
114	0	14	3	0	1	0	7	2	22	20	39	37	10	0
115	0	14	3	0	1	7	4	4	25	25	40	40	6	0
116	0	13	5	0	1	5	5	5	15	21	31	32	6	0
117	1	13	7	0	0	7	7	3	22	24	27	24	18	0
118	1	13	4	0	0	2	2	3	19	25	35	27	8	0
119	1	13	3	0	1	5	7	8	22	26	50	40	6	0
120	1	14	4	0	1	7	6	2	20	23	41	25	7	0
121	1	13	3	0	0	0	4	2	21	21	31	25	13	0
122	1	14	5	0	0	0	0	1	19	20	43	34	9	0
123	1	14	4	0	0	7	2	2	20	19	27	29	10	0
124	0	13	5	1	1	0	2	1	22	21	35	40	7	0
125	0	13	5	3	0	7	7	2	14	21	39	30	15	0
126	0	13	5	2	1	1	5	0	24	24	41	32	8	0
127	0	12	3	0	1	0	7	1	15	18	43	30	7	0
128	1	13	5	0	0	2	2	7	20	28	44	40	6	0
129	0	12	5	0	0	0	7	1	17	17	32	26	9	0
130	1	14	5	1	0	2	7	2	21	21	39	23	10	0
131	1	13	6	0	1	0	7	5	22	22	49	40	6	0
132	1	14	5	0	1	0	4	0	19	24	38	36	8	0
133	1	14	4	0	1	4	7	2	20	26	42	36	7	0
134	0	13	4	0	1	0	7	0	18	23	38	28	6	0
135	1	13	5	0	1	5	5	2	22	20	40	31	12	0
136	0	13	5	0	0	0	6	5	21	23	45	32	6	0
137	1	13	4	0	0	5	7	4	21	27	25	12	25	0
138	1	14	7	0	1	7	6	0	27	23	44	37	6	0
139	0	14	4	0	1	1	3	2	19	25	48	39	6	0
140	1	14	5	0	1	0	7	0	14	21	35	16	15	0
141	0	14	6	3	1	0	4	0	19	28	38	40	6	0
142	0	14	4	0	1	0	4	5	15	20	35	25	19	0
143	0	13	7	0	1	5	5	2	14	21	38	25	18	0
144	0	14	3	2	1	6	7	0	14	19	30	37	7	0
145	0	14	3	2	1	7	7	3	22	27	45	29	6	0
146	1	13	4	1	0	3	4	3	19	26	41	39	8	0
147	1	13	4	0	0	0	7	2	18	20	28	30	8	0
148	1	12	5	1	0	1	5	0	18	26	40	32	6	0
149	0	13	5	0	1	2	7	2	19	23	42	31	10	0
150	0	14	4	0	1	5	7	1	19	22	40	34	7	0
151	0	13	3	0	1	6	6	3	19	15	21	18	6	0
152	1	13	4	0	0	0	0	7	19	20	39	15	6	0
153	0	13	4	0	1	0	7	2	19	17	44	34	7	0
154	0	13	4	0	1	0	7	8	20	27	38	30	6	0
155	1	14	5	0	0	7	6	8	19	19	38	28	15	0
156	1	13	4	1	1	1	7	1	17	20	38	26	9	0
157	1	13	6	0	0	0	1	0	19	20	28	39	8	0
158	0	13	3	1	1	7	7	5	24	24	42	34	6	0
159	1	13	4	0	0	0	3	0	18	16	24	29	9	0
160	1	14	4	3	0	7	7	8	22	26	42	38	6	0
161	1	14	4	2	1	0	7	2	18	24	39	32	10	0
162	1	14	3	0	0	5	3	8	18	24	39	30	8	0
163	0	14	4	0	1	0	7	0	17	17	32	24	12	0
164	1	13	4	0	0	1	3	3	18	20	45	23	6	0
165	1	13	4	0	1	2	7	3	18	20	26	36	6	0
166	0	14	6	0	1	2	7	1	17	19	26	27	18	0
167	0	14	4	0	1	7	5	2	26	25	42	38	8	0
168	1	12	6	0	1	7	7	0	17	26	47	28	6	0
169	1	13	5	0	1	0	4	2	12	23	39	22	17	0
170	0	13	3	0	1	3	7	2	19	21	43	35	12	0
171	0	14	5	0	0	1	7	0	14	21	30	28	6	0
172	1	13	5	3	0	0	7	8	21	24	43	29	6	0
173	0	13	5	3	0	7	7	5	17	22	40	40	8	0
174	0	14	4	0	1	3	4	1	18	22	35	36	13	0
175	0	13	3	0	1	7	7	8	17	18	32	26	6	0
176	1	14	4	0	0	0	6	2	12	19	32	31	23	0
177	0	14	5	1	1	0	3	3	17	23	44	32	14	0
178	0	13	4	0	0	1	6	3	22	27	50	40	6	0
179	0	14	3	0	0	5	4	5	14	24	37	24	18	0
180	0	13	5	3	0	6	6	5	19	18	35	33	6	0
181	0	13	3	0	0	7	7	3	18	18	41	24	18	0
182	1	14	5	0	1	0	2	2	13	18	30	20	20	0
183	0	13	5	0	0	7	3	8	16	24	31	30	29	0
184	0	14	5	0	0	0	7	0	10	9	20	22	18	0
185	0	14	3	0	1	7	7	0	16	22	33	24	6	0
186	0	14	8	7	1	7	7	8	8	14	20	40	30	0
187	0	14	4	0	0	4	5	1	17	18	39	24	15	0
188	1	13	5	4	1	3	7	1	20	28	37	34	8	0
189	0	14	6	2	1	7	7	0	13	16	34	22	6	0
190	1	12	5	0	0	0	3	0	16	20	44	37	7	0
191	1	14	5	0	1	7	7	2	19	25	40	29	6	0
192	1	14	4	2	0	5	7	2	18	25	37	30	6	0
193	0	13	4	0	0	0	2	1	16	23	42	36	6	0
194	1	14	5	0	1	7	7	3	15	27	47	35	23	0
195	1	13	3	0	0	0	6	1	22	26	46	40	6	0
196	0	13	4	0	1	4	7	3	20	24	50	32	14	0
197	1	13	5	0	0	0	5	0	21	22	33	24	9	0
198	0	12	4	2	1	6	5	0	22	21	35	26	18	0
199	0	13	6	4	1	7	7	8	16	20	31	31	19	0
200	1	14	5	0	1	1	6	0	13	24	26	24	7	0
201	1	12	5	0	1	0	3	0	15	25	30	34	6	0
202	1	12	5	0	0	0	6	2	20	27	46	17	27	0
203	1	14	8	0	0	0	0	0	15	21	24	35	6	0
204	1	13	5	0	0	0	4	1	12	23	38	35	11	0
205	0	13	3	0	0	7	7	3	16	21	32	24	6	0
206	0	12	4	0	1	7	7	2	16	24	38	38	7	0
207	0	14	4	0	0	0	0	4	16	21	31	28	12	0
208	0	13	4	0	1	0	0	0	20	28	40	32	6	0
209	0	13	5	4	1	7	7	8	22	28	50	40	6	0
210	0	14	6	0	1	2	7	0	12	25	49	20	9	0
211	0	13	6	0	1	7	7	8	19	26	44	37	6	0
212	1	13	5	0	0	3	7	8	23	18	44	37	6	0
213	1	12	8	0	0	7	7	0	16	13	25	28	18	0
214	0	13	4	0	1	1	2	1	12	21	33	29	8	0
215	1	13	4	0	0	7	7	5	15	21	39	23	12	0
216	1	13	3	0	1	1	1	2	15	23	43	37	7	0
217	1	13	4	1	1	7	7	8	18	28	50	40	11	0
218	0	12	5	0	1	7	5	4	16	26	46	24	18	0
219	1	12	5	0	0	0	7	2	21	27	47	35	6	0
220	1	13	2	0	0	2	3	1	20	22	34	31	6	0
221	1	12	3	0	0	7	7	2	22	24	43	40	7	0
222	0	14	4	0	1	2	5	3	22	23	49	39	8	0
223	0	13	3	0	0	6	6	0	22	19	49	28	7	0
224	0	9	4	3	1	3	3	3	20	23	46	32	18	0
225	0	9	4	2	1	3	4	2	20	22	45	29	18	0
226	0	11	4	0	0	1	7	3	16	28	50	40	6	1
227	0	11	3	3	1	7	3	0	16	22	47	32	19	1
228	1	12	6	5	1	0	0	0	20	26	46	39	7	1
229	0	12	4	0	0	0	0	0	16	15	30	24	18	1
230	0	12	4	5	1	0	1	3	9	7	18	16	12	1
231	1	12	4	0	1	3	7	3	18	26	44	23	9	1
232	1	11	5	2	0	0	7	0	22	23	32	34	6	1
233	0	12	6	6	1	6	2	0	19	22	38	38	6	1
234	1	11	3	6	0	0	5	3	15	24	44	33	10	1
235	1	11	5	0	1	3	1	1	19	19	32	29	9	1
236	0	11	4	0	0	0	2	1	16	22	41	27	16	1
237	1	11	4	6	1	0	0	1	25	28	36	36	6	1
238	0	12	4	5	1	5	2	0	21	26	48	39	6	1
239	0	12	3	6	1	0	4	0	22	22	45	37	9	1
240	1	12	4	0	0	7	7	1	23	24	50	35	6	1
241	1	11	5	0	0	2	7	2	15	26	46	26	6	1
242	0	12	3	0	0	0	0	0	14	20	35	29	6	1
243	1	11	3	5	0	0	2	0	15	23	34	19	12	1
244	1	11	4	6	0	2	2	4	18	25	45	37	10	1
245	0	11	3	0	0	0	7	0	20	24	40	31	6	1
246	0	12	2	5	0	7	7	0	23	25	49	37	6	1
247	0	11	5	0	1	2	7	4	17	26	49	38	14	1
248	0	11	4	1	1	2	7	3	16	21	34	33	8	1
249	0	12	5	0	0	0	0	5	18	21	34	25	9	1
250	0	11	5	0	1	2	7	8	17	25	49	27	14	1
251	0	12	4	0	0	0	6	3	15	18	31	13	13	1
252	1	12	4	0	0	3	0	2	20	24	41	35	9	1
253	0	12	4	0	1	5	7	4	14	23	41	13	9	1
254	1	12	4	0	1	4	6	3	21	23	41	35	10	1
255	0	12	4	5	0	3	0	0	17	24	48	35	6	1
256	1	12	5	0	1	7	7	2	22	27	46	23	17	1
257	1	12	3	0	0	2	7	1	20	23	37	39	6	1
258	0	11	4	0	1	0	0	2	21	16	35	29	8	1
259	0	11	6	7	1	7	6	0	14	18	30	23	11	1
260	1	11	5	0	0	0	5	2	19	26	48	34	7	1
261	0	12	6	0	1	0	3	4	18	18	37	29	11	1
262	0	12	3	3	1	2	0	7	16	21	34	24	18	1
263	1	12	4	2	1	6	2	0	18	21	34	35	6	1
264	0	12	3	2	0	3	6	2	16	24	35	33	12	1
265	1	12	6	0	1	2	7	2	19	27	43	36	6	1
266	0	12	8	0	0	7	7	0	19	24	39	36	6	1
267	0	12	5	2	1	5	6	1	17	22	40	32	6	1
268	1	12	5	2	1	7	1	0	17	27	45	37	10	1
269	1	11	7	0	0	0	0	0	14	26	48	30	22	1
270	1	12	8	0	0	1	1	4	19	25	42	32	8	1
271	1	12	4	4	1	5	7	4	18	18	39	35	7	1
272	0	11	3	5	0	2	0	2	17	21	45	30	9	1
273	1	11	5	2	0	0	4	8	17	24	33	32	6	1
274	1	12	5	0	0	7	7	8	22	28	43	37	12	1
275	0	12	5	5	1	7	7	8	22	27	50	40	6	1
276	1	12	4	1	0	3	2	0	19	25	45	35	8	1
277	0	12	4	6	0	3	3	1	21	23	43	34	7	1
278	0	11	4	0	0	1	7	1	16	16	35	28	13	1
279	0	11	8	0	1	7	7	3	17	23	34	34	6	1
280	0	12	2	6	1	7	7	3	23	28	45	36	9	1
281	1	11	5	6	0	0	2	2	22	26	43	28	9	1
282	1	12	7	0	1	0	0	4	21	28	36	20	6	1
283	1	12	7	0	0	7	0	0	10	27	48	17	18	1
284	1	12	8	0	0	3	3	0	16	23	47	27	8	1
285	0	11	4	0	0	1	7	2	16	21	30	24	18	1
286	1	12	5	0	1	2	7	8	15	18	34	22	8	1
287	0	12	6	0	1	0	7	4	19	26	40	24	18	1
288	0	11	4	2	1	7	7	2	20	24	34	34	11	1
289	1	12	2	5	0	7	7	3	15	27	43	32	14	1
290	0	11	3	6	1	7	7	0	17	22	40	29	16	1
291	1	11	3	0	0	7	7	5	21	28	47	37	8	1
292	0	11	2	0	0	0	7	0	13	11	23	18	19	0
293	0	11	5	0	1	2	7	3	22	20	36	35	8	0
294	1	11	4	0	0	7	7	1	21	25	46	32	15	0
295	1	10	6	0	1	7	7	3	14	21	32	28	18	0
296	1	11	4	0	0	2	2	1	22	25	50	35	18	0
297	1	11	4	0	0	1	6	0	9	25	38	29	21	0
298	1	11	4	0	1	0	7	3	19	24	40	30	8	0
299	0	11	3	0	0	7	7	3	21	22	42	30	11	0
300	1	10	6	0	1	5	4	1	13	16	32	16	12	0
301	1	10	7	2	0	3	2	1	17	22	40	32	16	0
302	1	10	5	0	0	6	6	2	15	17	25	17	12	0
303	1	11	4	0	0	7	7	2	22	27	49	40	6	0
304	0	10	3	0	1	2	3	0	17	25	44	36	10	0
305	0	10	4	0	0	7	7	1	18	20	25	34	9	0
306	0	10	7	0	0	0	0	7	21	21	33	30	12	0
307	0	10	5	0	1	0	7	2	17	21	34	30	14	0
308	0	10	5	0	1	5	4	2	18	27	42	33	7	0
309	0	11	5	3	1	7	7	3	22	20	34	38	6	0
310	0	11	4	3	0	0	6	5	22	28	50	40	6	0
311	0	11	5	0	0	5	5	3	22	20	39	30	12	0
312	1	11	2	0	0	7	7	2	11	17	21	13	27	0
313	0	11	4	0	1	3	2	0	22	18	45	37	6	0
314	0	14	5	0	0	7	7	0	13	13	23	15	18	0
315	0	13	2	0	0	5	7	4	20	18	36	24	9	0
316	0	13	4	0	0	0	0	1	19	21	34	30	10	0
317	0	14	4	0	0	7	7	4	14	22	43	24	11	0
318	1	14	4	0	0	7	7	2	16	22	30	34	10	0
319	1	14	6	0	1	2	7	1	16	17	31	26	6	0
320	1	14	5	0	0	4	7	2	16	18	30	24	6	0
321	0	14	4	0	1	7	7	1	15	25	31	32	7	0
322	1	14	2	0	0	0	5	0	16	24	43	33	7	0
323	0	13	5	0	0	0	2	0	16	14	41	31	6	0
324	1	13	4	0	0	6	7	1	16	21	40	34	13	0
325	1	14	5	0	1	3	4	2	24	26	40	39	6	0
326	1	13	5	0	0	4	6	3	22	21	38	32	6	0
327	1	14	6	0	1	0	2	1	17	19	37	32	6	0
328	0	14	5	0	1	7	5	3	18	25	45	39	6	0
329	1	13	5	0	0	0	1	2	16	18	30	29	10	0
330	1	13	3	0	0	0	7	1	16	18	26	26	7	0
331	0	14	5	0	0	0	7	0	16	21	30	24	18	0
332	1	14	5	0	0	0	5	2	16	18	33	31	9	0
333	0	14	7	2	0	4	7	0	18	14	31	28	6	0
334	0	13	7	0	0	7	7	0	21	16	42	36	6	0
335	0	14	2	0	0	7	2	0	16	20	36	34	7	0
336	1	14	4	0	0	2	6	0	17	18	28	26	9	0
337	0	14	3	3	1	7	7	1	24	20	43	35	6	0
338	0	14	4	0	1	2	7	4	18	18	37	30	6	0
339	1	14	3	2	0	7	7	0	16	20	38	39	6	0
340	1	14	5	3	1	1	7	1	15	15	21	19	14	0
341	0	14	7	0	0	1	6	1	20	22	35	37	6	0
342	0	14	5	0	0	1	7	3	20	24	41	34	7	0
343	0	14	5	0	0	7	5	0	18	17	33	31	9	0
344	1	13	3	0	0	6	7	1	16	18	28	30	7	0
345	0	14	5	0	1	2	0	1	16	20	38	33	10	0
346	0	12	4	0	1	7	7	0	17	17	32	26	11	0
347	1	12	4	0	0	4	7	3	20	26	42	40	9	0
348	1	12	5	0	0	7	7	0	22	27	38	34	13	0
349	1	13	2	0	0	7	7	8	15	23	36	35	6	0
350	0	12	2	0	0	3	4	2	18	23	36	37	6	0
351	1	12	3	0	1	6	7	3	12	17	20	14	7	0
352	0	13	4	0	1	7	6	0	19	21	37	31	9	0
353	1	13	6	0	1	3	4	5	18	17	25	31	6	0
354	0	14	5	0	0	5	5	5	18	21	32	33	6	0
355	0	12	3	0	0	3	7	0	22	10	30	40	6	0
356	0	14	7	0	0	0	7	0	14	15	20	20	10	0
357	0	14	5	2	0	3	4	2	19	27	39	32	6	0
358	0	14	4	0	0	0	3	0	16	17	31	37	10	0
359	0	14	4	0	0	0	3	0	13	21	32	24	9	0
360	1	14	4	2	0	7	7	2	24	24	42	25	14	0
361	0	14	5	0	0	0	7	0	18	21	38	29	10	0
362	1	13	3	0	0	1	2	0	12	12	13	10	21	0
363	0	12	5	0	0	7	7	3	20	26	46	40	6	0
364	0	13	3	0	1	7	7	0	12	22	40	32	6	0
365	1	14	4	0	1	4	6	2	20	22	42	36	10	0
366	1	14	2	0	0	4	7	1	18	24	42	38	6	0
367	1	13	2	0	0	0	7	2	16	20	37	36	10	0
368	1	13	5	0	0	7	7	4	20	23	39	34	6	0
369	0	14	4	2	0	0	7	0	22	18	36	27	6	0
370	1	12	5	0	0	0	6	0	12	23	44	27	11	0
371	0	14	6	0	0	0	0	1	14	21	39	31	6	0
372	0	12	5	0	1	7	7	0	11	28	32	24	18	0
373	0	12	5	0	1	4	3	2	20	24	42	40	6	0
374	0	14	5	2	0	0	7	0	16	11	30	33	14	0
375	0	12	5	5	1	5	5	5	24	27	40	40	6	0
376	0	12	4	0	0	3	7	0	17	20	32	24	6	0
377	1	9	5	0	0	5	5	2	19	24	47	38	6	0
378	0	12	3	0	1	7	6	2	22	28	48	40	6	0
379	1	9	2	0	0	1	7	1	16	19	30	24	18	0
380	0	9	3	0	0	7	7	4	23	25	43	40	8	0
381	0	9	5	0	1	7	1	1	20	20	28	27	12	0
382	0	9	4	3	1	7	3	3	20	22	34	37	11	0
383	1	9	4	0	0	7	7	1	22	23	43	31	8	0
384	1	9	5	0	1	1	3	1	22	26	38	38	6	0
385	0	9	5	0	1	7	7	0	17	21	36	35	12	0
386	1	9	5	0	0	7	0	0	14	23	38	37	6	0
387	0	9	4	0	0	0	7	3	16	20	34	25	14	0
388	1	9	4	0	0	3	7	7	21	28	50	40	6	0
389	0	9	6	4	1	7	7	8	18	25	50	35	17	0
390	1	9	6	0	0	7	7	1	20	27	41	35	11	0
391	1	9	8	7	0	7	7	2	19	28	47	40	12	0
392	0	9	5	0	0	6	6	2	21	21	33	33	10	0
393	1	9	5	0	0	4	0	3	21	24	39	35	6	0
394	0	9	8	0	0	7	7	0	20	24	48	40	12	0
395	1	9	5	0	0	7	7	4	20	22	30	26	16	0
396	0	9	4	1	1	2	7	1	23	25	41	37	6	0
397	0	9	4	0	1	7	7	1	25	28	44	35	10	0
398	0	10	3	0	0	7	7	4	18	17	20	24	15	0
399	0	10	4	0	1	0	0	0	21	27	49	40	10	0
400	0	9	4	0	1	0	7	0	15	26	48	16	30	0
401	0	10	5	0	1	7	7	8	21	28	49	40	10	0
402	1	9	3	0	0	0	4	0	21	26	50	32	6	0
403	1	10	5	0	0	7	7	8	22	28	49	40	30	0
404	1	10	3	0	0	0	7	2	19	23	42	29	13	0
405	1	10	5	0	0	0	4	2	20	26	44	36	8	0
406	0	9	6	0	1	7	7	1	21	25	49	35	6	0
407	1	10	7	0	1	2	7	2	17	27	49	36	6	0
408	1	9	6	3	1	3	4	4	20	28	50	40	30	0
409	1	10	4	0	0	7	7	2	20	27	48	40	6	0
410	1	10	5	0	1	7	7	0	21	24	48	34	6	0
411	0	10	4	1	1	7	6	2	22	25	48	38	6	0
412	0	9	5	0	1	0	1	2	22	27	50	39	10	0
413	1	9	6	0	1	7	2	0	18	24	41	29	8	0
414	0	9	4	0	0	0	7	2	16	22	34	33	11	0
415	0	9	5	0	1	7	7	3	22	28	46	38	7	0
416	0	9	4	0	0	1	1	1	21	22	46	37	15	0
417	1	12	4	0	0	6	6	2	21	28	44	33	11	0
418	0	12	4	0	0	6	3	1	19	20	33	34	9	0
419	0	11	4	0	1	0	5	5	17	25	45	40	9	0
420	0	12	6	0	1	3	6	2	19	23	37	38	6	0
421	0	12	5	0	1	5	0	0	19	21	37	36	6	0
422	1	12	4	0	1	7	7	3	18	25	50	32	6	0
423	0	12	7	1	1	0	3	2	21	21	31	29	18	0
424	1	12	5	0	0	4	7	1	20	24	32	35	7	0
425	1	11	4	0	0	0	3	8	14	22	34	20	16	0
426	0	12	5	0	1	0	7	2	18	22	41	32	6	0
427	0	12	7	0	1	0	0	3	18	25	36	28	6	0
428	1	11	6	0	1	7	4	3	22	27	50	38	6	0
429	0	11	5	0	1	3	7	2	20	23	39	37	6	0
430	0	12	5	0	1	0	7	5	19	21	42	34	9	0
431	1	11	6	0	1	7	7	8	14	25	36	30	8	0
432	1	12	4	0	0	7	6	2	22	28	47	36	11	0
433	0	11	5	0	0	0	6	1	20	21	36	35	8	0
434	0	11	5	0	1	3	0	1	14	14	32	25	19	0
435	0	9	7	0	1	2	1	4	14	25	24	27	19	0
436	0	13	3	1	0	7	7	3	19	13	23	38	10	1
437	0	14	4	1	1	0	2	1	21	26	47	39	8	1
438	1	14	4	1	0	0	1	2	20	20	40	31	6	1
439	0	14	6	2	0	0	4	0	10	25	33	26	6	1
440	1	13	6	0	1	0	7	1	21	24	45	33	12	1
441	1	14	4	0	1	7	7	2	18	26	49	39	6	1
442	0	13	3	2	0	5	5	0	23	17	42	30	18	1
443	1	13	5	0	0	0	0	0	17	15	42	27	12	1
444	0	14	4	0	1	1	4	7	19	22	48	38	6	1
445	1	13	4	2	0	1	5	1	14	21	32	22	6	1
446	0	13	4	0	1	0	5	1	21	25	42	35	7	1
447	1	14	4	0	0	7	0	0	18	20	38	39	8	1
448	1	14	7	4	0	2	4	0	23	28	37	31	8	1
449	1	14	4	0	1	0	7	3	20	26	41	35	6	1
450	0	14	3	0	0	7	7	0	15	26	38	34	8	1
451	0	13	7	0	0	2	5	1	18	20	36	33	8	1
452	0	14	4	0	0	0	7	0	19	18	36	22	9	1
453	1	13	2	0	0	7	7	0	18	24	34	27	10	1
454	1	13	4	0	0	0	5	1	19	17	35	23	7	1
455	0	14	5	0	1	0	7	0	19	20	37	30	6	1
456	0	14	4	0	1	6	4	8	15	22	39	34	18	1
457	1	14	3	0	0	2	7	0	20	19	31	31	10	1
458	1	14	4	0	0	2	7	3	21	23	39	25	9	1
459	0	13	5	3	0	0	0	0	22	16	50	26	7	1
460	1	14	4	4	0	7	7	2	14	27	37	21	10	1
461	0	13	6	1	1	1	7	7	21	26	50	39	6	1
462	0	13	4	0	0	1	3	0	17	20	45	37	8	1
463	0	14	4	0	0	0	7	2	16	15	40	31	10	1
464	1	14	4	0	0	0	5	0	13	21	29	30	8	1
465	0	13	5	6	1	1	6	0	15	18	29	32	13	1
466	1	14	4	0	0	0	5	7	18	21	41	30	6	1
467	0	13	5	0	0	5	4	2	17	25	42	37	6	1
468	1	14	3	0	0	2	6	7	16	23	35	33	12	1
469	0	13	4	0	0	0	5	0	17	24	42	38	6	1
470	1	14	4	0	0	6	7	2	19	26	47	39	9	1
471	1	14	4	1	0	0	5	1	16	25	36	32	6	1
472	1	13	3	3	1	0	4	3	21	23	43	36	7	1
473	0	14	4	0	0	0	7	2	20	16	25	37	12	1
474	1	14	4	0	0	0	4	2	19	19	31	36	9	1
475	0	13	4	0	0	5	7	2	12	14	31	32	6	1
476	0	13	5	0	1	0	7	0	17	27	45	35	7	1
477	0	14	4	0	0	6	6	0	19	21	30	24	18	1
478	1	14	5	0	0	7	7	3	16	18	39	32	14	1
479	0	14	2	2	0	7	7	3	20	27	47	38	6	1
480	0	13	5	2	1	2	7	3	17	21	40	31	8	1
481	0	14	3	0	1	4	7	0	18	16	33	19	19	1
482	1	14	4	0	0	1	7	0	23	25	25	28	7	1
483	1	14	5	0	0	7	7	3	20	25	40	26	7	1
484	0	14	5	3	0	4	7	0	18	19	45	31	6	1
485	1	14	6	0	1	0	7	2	17	20	33	30	11	1
486	1	14	3	0	0	6	7	7	22	25	47	32	13	1
487	0	9	8	4	0	0	0	0	11	19	30	31	18	1
488	1	13	4	4	0	0	7	3	21	14	43	34	6	1
489	0	13	4	0	0	7	7	3	20	25	42	39	6	1
490	1	14	3	2	1	2	4	4	20	20	27	20	6	1
491	0	13	5	3	0	7	7	8	19	26	46	40	6	1
492	1	14	6	0	0	7	7	2	16	17	24	38	6	1
493	0	14	3	1	1	0	7	3	20	18	31	35	6	1
494	0	14	3	4	0	7	7	1	20	23	41	39	6	1
495	1	13	4	2	1	6	7	5	22	24	49	40	6	1
496	0	10	8	0	1	2	7	2	12	23	45	24	8	1
497	1	14	5	0	0	3	5	3	17	20	34	35	6	1
498	0	13	5	0	0	0	6	0	11	17	31	22	10	1
499	0	14	6	0	0	0	4	1	22	23	36	35	15	1
500	0	14	4	0	1	0	7	3	19	20	43	32	8	1
501	1	14	2	0	0	6	7	1	20	21	39	33	6	1
502	0	14	2	2	0	6	5	0	16	20	33	36	10	1
503	0	14	4	0	1	2	1	0	21	17	27	27	8	1
504	0	14	5	0	1	4	7	4	19	22	44	33	18	1
505	0	14	4	0	1	7	7	0	18	23	42	40	13	1
506	0	13	5	0	0	5	1	1	20	12	30	36	12	1
507	0	9	8	1	1	7	7	2	21	22	37	35	10	0
508	0	13	4	0	0	0	0	8	19	25	47	40	21	1
509	1	14	5	0	0	0	7	2	13	24	36	11	21	1
510	1	14	3	0	0	7	7	1	18	27	48	40	6	1
511	1	14	4	0	0	0	0	0	12	24	27	30	6	0
